# Supplementary material for: Mutagenic mechanisms of cancer-associated DNA polymerase ϵ alleles
Source: Nucleic Acids Res. 2021 Mar 25;49(7):3919–31. doi: 10.1093/nar/gkab160 (PMC8053093; doi:10.1093/nar/gkab160)
Supplement: gkab160_Supplemental_Files [file gkab160_supplemental_files.zip]

Archive with 9 entries (9 files):
- SuppFig1.png
- SuppFig2.png
- SuppFig3.png
- SuppFig4.png
- SuppFig5.png
- SuppFig6.png
- SuppFig7.png
- SuppTable1.xlsx
- SuppTable2.v2.csv
