# Supplementary material for: Mutagenic mechanisms of cancer-associated DNA polymerase ϵ alleles
Source: Nucleic Acids Res. 2021 Mar 25;49(7):3919–31. doi: 10.1093/nar/gkab160 (PMC8053093; doi:10.1093/nar/gkab160)
Supplement: gkab160_Supplemental_Files [file gkab160_supplemental_files.zip › SuppTable2.v2.csv]

#Accession numbers for whole-genome sequencing data by sample
	Exper	TubeBarcodeID	genotype	Ploidy_Expected	Ploidy_Observed	passages	ERSNumber
1	42	SC_MFY5867519	POL2	2	NA	26	ERS509963
2	42	SC_MFY5867520	POL2	2	NA	26	ERS509964
3	42	SC_MFY5867521	POL2	2	NA	26	ERS509965
4	42	SC_MFY5867527	POL2	2	NA	26	ERS509972
5	42	SC_MFY5867528	POL2	2	NA	26	ERS509974
6	42	SC_MFY5867529	POL2	2	NA	26	ERS509977
7	42	SC_MFY5867535	POL2	2	NA	26	ERS509990
8	42	SC_MFY5867536	POL2	2	NA	26	ERS509992
9	42	SC_MFY5867537	POL2	2	NA	26	ERS509994
10	42	SC_MFY5867543	POL2	2	NA	26	ERS510006
11	42	SC_MFY5867544	POL2	2	NA	26	ERS510008
12	42	SC_MFY5867545	POL2	2	NA	26	ERS510010
13	42	SC_MFY5867551	POL2	2	NA	26	ERS510021
14	42	SC_MFY5867552	POL2	2	NA	26	ERS510031
15	42	SC_MFY5867553	POL2	2	NA	26	ERS510033
16	42	SC_MFY5867559	POL2	2	NA	26	ERS510045
17	42	SC_MFY5867560	POL2	2	NA	26	ERS510047
18	42	SC_MFY5867561	POL2	2	NA	26	ERS510049
19	42	SC_MFY5867567	POL2	2	NA	26	ERS510060
20	42	SC_MFY5867568	POL2	2	NA	26	ERS510061
21	42	SC_MFY5867569	POL2	2	NA	26	ERS510063
22	42	SC_MFY5867575	POL2	2	NA	26	ERS510079
23	42	SC_MFY5867576	POL2	2	NA	26	ERS510081
24	42	SC_MFY5867577	POL2	2	NA	26	ERS510083
25	42	SC_MFY5867583	POL2	2	NA	26	ERS510097
26	42	SC_MFY5867584	POL2	2	NA	26	ERS510099
27	42	SC_MFY5867585	POL2	2	NA	26	ERS510101
28	42	SC_MFY5867591	POL2	2	NA	26	ERS510112
29	42	SC_MFY5867592	POL2	2	NA	26	ERS510114
30	42	SC_MFY5867593	POL2	2	NA	26	ERS510116
31	42	SC_MFY5867598	POL2	2	NA	26	ERS510125
32	42	SC_MFY5867599	POL2	2	NA	26	ERS510127
33	42	SC_MFY5867600	POL2	2	NA	26	ERS510129
34	42	SC_MFY5867606	POL2	2	NA	26	ERS510139
35	42	SC_MFY5867607	POL2	2	NA	26	ERS510141
36	42	SC_MFY5867608	POL2	2	NA	26	ERS510143
37	42	SC_MFY5867522	pol2-4	2	NA	26	ERS509966
38	42	SC_MFY5867523	pol2-4	2	NA	26	ERS509967
39	42	SC_MFY5867524	pol2-4	2	NA	26	ERS509968
40	42	SC_MFY5867530	pol2-4	2	NA	26	ERS509979
41	42	SC_MFY5867531	pol2-4	2	NA	26	ERS509981
42	42	SC_MFY5867532	pol2-4	2	NA	26	ERS509984
43	42	SC_MFY5867539	pol2-4	2	NA	26	ERS509998
44	42	SC_MFY5867540	pol2-4	2	NA	26	ERS510000
45	42	SC_MFY5867547	pol2-4	2	NA	26	ERS510014
46	42	SC_MFY5867548	pol2-4	2	NA	26	ERS510016
47	42	SC_MFY5867554	pol2-4	2	NA	26	ERS510035
48	42	SC_MFY5867556	pol2-4	2	NA	26	ERS510039
49	42	SC_MFY5867562	pol2-4	2	NA	26	ERS510051
50	42	SC_MFY5867570	pol2-4	2	NA	26	ERS510068
51	42	SC_MFY5867571	pol2-4	2	NA	26	ERS510070
52	42	SC_MFY5867572	pol2-4	2	NA	26	ERS510073
53	42	SC_MFY5867578	pol2-4	2	NA	26	ERS510086
54	42	SC_MFY5867579	pol2-4	2	NA	26	ERS510088
55	42	SC_MFY5867580	pol2-4	2	NA	26	ERS510090
56	42	SC_MFY5867586	pol2-4	2	NA	26	ERS510102
57	42	SC_MFY5867587	pol2-4	2	NA	26	ERS510104
58	42	SC_MFY5867588	pol2-4	2	NA	26	ERS510106
59	42	SC_MFY5867594	pol2-4	2	NA	26	ERS510118
60	42	SC_MFY5867595	pol2-4	2	NA	26	ERS510120
61	42	SC_MFY5867596	pol2-4	2	NA	26	ERS510122
62	42	SC_MFY5867601	pol2-4	2	NA	26	ERS510131
63	42	SC_MFY5867603	pol2-4	2	NA	26	ERS510134
64	42	SC_MFY5867609	pol2-4	2	NA	26	ERS510145
65	42	SC_MFY5867610	pol2-4	2	NA	26	ERS510147
66	42	SC_MFY5867611	pol2-4	2	NA	26	ERS510148
67	42	SC_MFY5867525	pol2-S312F	2	NA	26	ERS509969
68	42	SC_MFY5867533	pol2-S312F	2	NA	26	ERS509986
69	42	SC_MFY5867541	pol2-S312F	2	NA	26	ERS510002
70	42	SC_MFY5867549	pol2-S312F	2	NA	26	ERS510018
71	42	SC_MFY5867557	pol2-S312F	2	NA	26	ERS510040
72	42	SC_MFY5867565	pol2-S312F	2	NA	26	ERS510057
73	42	SC_MFY5867573	pol2-S312F	2	NA	26	ERS510075
74	42	SC_MFY5867581	pol2-S312F	2	NA	26	ERS510093
75	42	SC_MFY5867589	pol2-S312F	2	NA	26	ERS510108
76	42	SC_MFY5867597	pol2-S312F	2	NA	26	ERS510124
77	42	SC_MFY5867604	pol2-S312F	2	NA	26	ERS510136
78	42	SC_MFY5867605	pol2-S312F	2	NA	26	ERS510138
79	42	SC_MFY5867612	pol2-S312F	2	NA	26	ERS510150
80	42	SC_MFY5867613	pol2-S312F	2	NA	26	ERS510152
81	42	SC_MFY5867614	pol2-S312F	2	NA	26	ERS509971
82	42	SC_MFY5867615	pol2-S312F	2	NA	26	ERS509973
83	42	SC_MFY5867622	pol2-S312F	2	NA	26	ERS509985
84	42	SC_MFY5867623	pol2-S312F	2	NA	26	ERS509987
85	42	SC_MFY5867630	pol2-S312F	2	NA	26	ERS510001
86	42	SC_MFY5867631	pol2-S312F	2	NA	26	ERS510003
87	42	SC_MFY5867638	pol2-S312F	2	NA	26	ERS510017
88	42	SC_MFY5867639	pol2-S312F	2	NA	26	ERS510020
89	42	SC_MFY5867646	pol2-S312F	2	NA	26	ERS510043
90	42	SC_MFY5867647	pol2-S312F	2	NA	26	ERS510044
91	42	SC_MFY5867654	pol2-S312F	2	NA	26	ERS510058
92	42	SC_MFY5867655	pol2-S312F	2	NA	26	ERS510062
93	42	SC_MFY5867662	pol2-S312F	2	NA	26	ERS510072
94	42	SC_MFY5867663	pol2-S312F	2	NA	26	ERS510074
95	42	SC_MFY5867670	pol2-S312F	2	NA	26	ERS510087
96	42	SC_MFY5867671	pol2-S312F	2	NA	26	ERS510089
97	42	SC_MFY5867678	pol2-S312F	2	NA	26	ERS510103
98	42	SC_MFY5867679	pol2-S312F	2	NA	26	ERS510105
99	42	SC_MFY5867686	pol2-S312F	2	NA	26	ERS510119
100	42	SC_MFY5867687	pol2-S312F	2	NA	26	ERS510121
101	42	SC_MFY5867694	pol2-S312F	2	NA	26	ERS510137
102	42	SC_MFY5867702	pol2-S312F	2	NA	26	ERS510153
103	42	SC_MFY5867616	pol2-P301R	2	NA	26	ERS509975
104	42	SC_MFY5867617	pol2-P301R	2	NA	26	ERS509976
105	42	SC_MFY5867624	pol2-P301R	2	NA	26	ERS509989
106	42	SC_MFY5867625	pol2-P301R	2	NA	26	ERS509991
107	42	SC_MFY5867633	pol2-P301R	2	NA	26	ERS510007
108	42	SC_MFY5867634	pol2-P301R	2	NA	26	ERS510009
109	42	SC_MFY5867641	pol2-P301R	2	NA	26	ERS510032
110	42	SC_MFY5867642	pol2-P301R	2	NA	26	ERS510034
111	42	SC_MFY5867648	pol2-P301R	2	NA	26	ERS510046
112	42	SC_MFY5867650	pol2-P301R	2	NA	26	ERS510050
113	42	SC_MFY5867656	pol2-P301R	2	NA	26	ERS510064
114	42	SC_MFY5867658	pol2-P301R	2	NA	26	ERS510066
115	42	SC_MFY5867664	pol2-P301R	2	NA	26	ERS510076
116	42	SC_MFY5867665	pol2-P301R	2	NA	26	ERS510078
117	42	SC_MFY5867666	pol2-P301R	2	NA	26	ERS510080
118	42	SC_MFY5867672	pol2-P301R	2	NA	26	ERS510091
119	42	SC_MFY5867673	pol2-P301R	2	NA	26	ERS510092
120	42	SC_MFY5867674	pol2-P301R	2	NA	26	ERS510094
121	42	SC_MFY5867680	pol2-P301R	2	NA	26	ERS510107
122	42	SC_MFY5867681	pol2-P301R	2	NA	26	ERS510109
123	42	SC_MFY5867683	pol2-P301R	2	NA	26	ERS510113
124	42	SC_MFY5867688	pol2-P301R	2	NA	26	ERS510123
125	42	SC_MFY5867689	pol2-P301R	2	NA	26	ERS510126
126	42	SC_MFY5867691	pol2-P301R	2	NA	26	ERS510130
127	42	SC_MFY5867695	pol2-P301R	2	NA	26	ERS510140
128	42	SC_MFY5867696	pol2-P301R	2	NA	26	ERS510142
129	42	SC_MFY5867697	pol2-P301R	2	NA	26	ERS510144
130	42	SC_MFY5867703	pol2-P301R	2	NA	26	ERS510154
131	42	SC_MFY5867704	pol2-P301R	2	NA	26	ERS510155
132	42	SC_MFY5867705	pol2-P301R	2	NA	26	ERS510156
133	42	SC_MFY5867620	pol2-V426L	2	NA	26	ERS509982
134	42	SC_MFY5867621	pol2-V426L	2	1	26	ERS509983
135	42	SC_MFY5867628	pol2-V426L	2	NA	26	ERS509997
136	42	SC_MFY5867629	pol2-V426L	2	1	26	ERS509999
137	42	SC_MFY5867635	pol2-V426L	2	1	26	ERS510011
138	42	SC_MFY5867636	pol2-V426L	2	NA	26	ERS510013
139	42	SC_MFY5867637	pol2-V426L	2	NA	26	ERS510015
140	42	SC_MFY5867643	pol2-V426L	2	1	26	ERS510036
141	42	SC_MFY5867644	pol2-V426L	2	NA	26	ERS510038
142	42	SC_MFY5867645	pol2-V426L	2	NA	26	ERS510041
143	42	SC_MFY5867651	pol2-V426L	2	1	26	ERS510052
144	42	SC_MFY5867652	pol2-V426L	2	NA	26	ERS510054
145	42	SC_MFY5867653	pol2-V426L	2	1	26	ERS510056
146	42	SC_MFY5867659	pol2-V426L	2	1	26	ERS510067
147	42	SC_MFY5867660	pol2-V426L	2	NA	26	ERS510069
148	42	SC_MFY5867661	pol2-V426L	2	1	26	ERS510071
149	42	SC_MFY5867667	pol2-V426L	2	1	26	ERS510082
150	42	SC_MFY5867668	pol2-V426L	2	1	26	ERS510084
151	42	SC_MFY5867669	pol2-V426L	2	1	26	ERS510085
152	42	SC_MFY5867675	pol2-V426L	2	1	26	ERS510096
153	42	SC_MFY5867676	pol2-V426L	2	1	26	ERS510098
154	42	SC_MFY5867677	pol2-V426L	2	1	26	ERS510100
155	42	SC_MFY5867682	pol2-V426L	2	NA	26	ERS510111
156	42	SC_MFY5867684	pol2-V426L	2	NA	26	ERS510115
157	42	SC_MFY5867685	pol2-V426L	2	1	26	ERS510117
158	42	SC_MFY5867690	pol2-V426L	2	NA	26	ERS510128
159	42	SC_MFY5867692	pol2-V426L	2	NA	26	ERS510133
160	42	SC_MFY5867693	pol2-V426L	2	1	26	ERS510135
161	42	SC_MFY5867698	pol2-V426L	2	1	26	ERS510146
162	42	SC_MFY5867699	pol2-V426L	2	NA	26	ERS510149
163	42	SC_MFY5867700	pol2-V426L	2	NA	26	ERS510151
164	42	SC_MFY5867706	pol2-V426L	2	1	26	ERS510157
165	42	SC_MFY5867707	pol2-V426L	2	NA	26	ERS510158
166	42	SC_MFY5867708	pol2-V426L	2	NA	26	ERS510159
167	43	3329STDY6013151	POL2	2	NA	26	ERS637279
168	43	3329STDY6013152	POL2	2	NA	26	ERS637280
169	43	3329STDY6013153	POL2	2	NA	26	ERS637281
170	43	3329STDY6013159	POL2	2	NA	26	ERS637287
171	43	3329STDY6013161	POL2	2	NA	26	ERS637289
172	43	3329STDY6013167	POL2	2	NA	26	ERS637295
173	43	3329STDY6013168	POL2	2	NA	26	ERS637296
174	43	3329STDY6013169	POL2	2	NA	26	ERS637297
175	43	3329STDY6013175	POL2	2	NA	26	ERS637303
176	43	3329STDY6013176	POL2	2	NA	26	ERS637304
177	43	3329STDY6013177	POL2	2	NA	26	ERS637305
178	43	3329STDY6013183	POL2	2	NA	26	ERS637311
179	43	3329STDY6013184	POL2	2	NA	26	ERS637312
180	43	3329STDY6013185	POL2	2	NA	26	ERS637313
181	43	3329STDY6013191	POL2	2	NA	26	ERS637319
182	43	3329STDY6013192	POL2	2	NA	26	ERS637320
183	43	3329STDY6013193	POL2	2	NA	26	ERS637321
184	43	3329STDY6013199	POL2	2	NA	26	ERS637327
185	43	3329STDY6013201	POL2	2	NA	26	ERS637329
186	43	3329STDY6013207	POL2	2	NA	26	ERS637335
187	43	3329STDY6013208	POL2	2	NA	26	ERS637336
188	43	3329STDY6013215	POL2	2	NA	26	ERS637343
189	43	3329STDY6013216	POL2	2	NA	26	ERS637344
190	43	3329STDY6013217	POL2	2	NA	26	ERS637345
191	43	3329STDY6013223	POL2	2	NA	26	ERS637351
192	43	3329STDY6013224	POL2	2	NA	26	ERS637352
193	43	3329STDY6013225	POL2	2	NA	26	ERS637353
194	43	3329STDY6013230	POL2	2	NA	26	ERS637358
195	43	3329STDY6013231	POL2	2	NA	26	ERS637359
196	43	3329STDY6013232	POL2	2	NA	26	ERS637360
197	43	3329STDY6013238	POL2	2	NA	26	ERS637366
198	43	3329STDY6013239	POL2	2	NA	26	ERS637367
199	43	3329STDY6013240	POL2	2	NA	26	ERS637368
200	43	3329STDY6013154	pol2-4	2	1	26	ERS637282
201	43	3329STDY6013155	pol2-4	2	1	26	ERS637283
202	43	3329STDY6013156	pol2-4	2	1	26	ERS637284
203	43	3329STDY6013162	pol2-4	2	1	26	ERS637290
204	43	3329STDY6013163	pol2-4	2	1	26	ERS637291
205	43	3329STDY6013164	pol2-4	2	1	26	ERS637292
206	43	3329STDY6013170	pol2-4	2	1	26	ERS637298
207	43	3329STDY6013171	pol2-4	2	1	26	ERS637299
208	43	3329STDY6013172	pol2-4	2	1	26	ERS637300
209	43	3329STDY6013178	pol2-4	2	1	26	ERS637306
210	43	3329STDY6013179	pol2-4	2	1	26	ERS637307
211	43	3329STDY6013180	pol2-4	2	1	26	ERS637308
212	43	3329STDY6013186	pol2-4	2	1	26	ERS637314
213	43	3329STDY6013187	pol2-4	2	1	26	ERS637315
214	43	3329STDY6013188	pol2-4	2	1	26	ERS637316
215	43	3329STDY6013194	pol2-4	2	1	26	ERS637322
216	43	3329STDY6013195	pol2-4	2	1	26	ERS637323
217	43	3329STDY6013196	pol2-4	2	1	26	ERS637324
218	43	3329STDY6013202	pol2-4	2	1	26	ERS637330
219	43	3329STDY6013203	pol2-4	2	1	26	ERS637331
220	43	3329STDY6013204	pol2-4	2	1	26	ERS637332
221	43	3329STDY6013210	pol2-4	2	1	26	ERS637338
222	43	3329STDY6013211	pol2-4	2	1	26	ERS637339
223	43	3329STDY6013212	pol2-4	2	1	26	ERS637340
224	43	3329STDY6013218	pol2-4	2	1	26	ERS637346
225	43	3329STDY6013219	pol2-4	2	1	26	ERS637347
226	43	3329STDY6013220	pol2-4	2	1	26	ERS637348
227	43	3329STDY6013226	pol2-4	2	1	26	ERS637354
228	43	3329STDY6013227	pol2-4	2	1	26	ERS637355
229	43	3329STDY6013228	pol2-4	2	1	26	ERS637356
230	43	3329STDY6013233	pol2-4	2	1	26	ERS637361
231	43	3329STDY6013234	pol2-4	2	1	26	ERS637362
232	43	3329STDY6013235	pol2-4	2	1	26	ERS637363
233	43	3329STDY6013241	pol2-4	2	1	26	ERS637369
234	43	3329STDY6013242	pol2-4	2	1	26	ERS637370
235	43	3329STDY6013243	pol2-4	2	1	26	ERS637371
236	43	3329STDY6013157	pol2-L439V	2	NA	26	ERS637285
237	43	3329STDY6013165	pol2-L439V	2	NA	26	ERS637293
238	43	3329STDY6013173	pol2-L439V	2	NA	26	ERS637301
239	43	3329STDY6013181	pol2-L439V	2	NA	26	ERS637309
240	43	3329STDY6013189	pol2-L439V	2	2	26	ERS637317
241	43	3329STDY6013197	pol2-L439V	2	NA	26	ERS637325
242	43	3329STDY6013205	pol2-L439V	2	NA	26	ERS637333
243	43	3329STDY6013213	pol2-L439V	2	NA	26	ERS637341
244	43	3329STDY6013221	pol2-L439V	2	NA	26	ERS637349
245	43	3329STDY6013229	pol2-L439V	2	NA	26	ERS637357
246	43	3329STDY6013236	pol2-L439V	2	2	26	ERS637364
247	43	3329STDY6013237	pol2-L439V	2	NA	26	ERS637365
248	43	3329STDY6013244	pol2-L439V	2	NA	26	ERS637372
249	43	3329STDY6013246	pol2-L439V	2	NA	26	ERS637374
250	43	3329STDY6013247	pol2-L439V	2	NA	26	ERS637375
251	43	3329STDY6013255	pol2-L439V	2	NA	26	ERS637383
252	43	3329STDY6013262	pol2-L439V	2	NA	26	ERS637390
253	43	3329STDY6013263	pol2-L439V	2	NA	26	ERS637391
254	43	3329STDY6013270	pol2-L439V	2	NA	26	ERS637398
255	43	3329STDY6013271	pol2-L439V	2	NA	26	ERS637399
256	43	3329STDY6013278	pol2-L439V	2	NA	26	ERS637406
257	43	3329STDY6013279	pol2-L439V	2	NA	26	ERS637407
258	43	3329STDY6013286	pol2-L439V	2	NA	26	ERS637414
259	43	3329STDY6013294	pol2-L439V	2	NA	26	ERS637422
260	43	3329STDY6013295	pol2-L439V	2	NA	26	ERS637423
261	43	3329STDY6013302	pol2-L439V	2	NA	26	ERS637430
262	43	3329STDY6013303	pol2-L439V	2	NA	26	ERS637431
263	43	3329STDY6013310	pol2-L439V	2	NA	26	ERS637438
264	43	3329STDY6013311	pol2-L439V	2	NA	26	ERS637439
265	43	3329STDY6013318	pol2-L439V	2	NA	26	ERS637446
266	43	3329STDY6013319	pol2-L439V	2	NA	26	ERS637447
267	43	3329STDY6013326	pol2-L439V	2	NA	26	ERS637454
268	43	3329STDY6013334	pol2-L439V	2	NA	26	ERS637462
269	43	3329STDY6013248	pol2-M459K	2	NA	26	ERS637376
270	43	3329STDY6013249	pol2-M459K	2	NA	26	ERS637377
271	43	3329STDY6013250	pol2-M459K	2	NA	26	ERS637378
272	43	3329STDY6013256	pol2-M459K	2	NA	26	ERS637384
273	43	3329STDY6013257	pol2-M459K	2	NA	26	ERS637385
274	43	3329STDY6013258	pol2-M459K	2	NA	26	ERS637386
275	43	3329STDY6013264	pol2-M459K	2	NA	26	ERS637392
276	43	3329STDY6013265	pol2-M459K	2	NA	26	ERS637393
277	43	3329STDY6013266	pol2-M459K	2	NA	26	ERS637394
278	43	3329STDY6013272	pol2-M459K	2	NA	26	ERS637400
279	43	3329STDY6013273	pol2-M459K	2	NA	26	ERS637401
280	43	3329STDY6013274	pol2-M459K	2	NA	26	ERS637402
281	43	3329STDY6013280	pol2-M459K	2	NA	26	ERS637408
282	43	3329STDY6013282	pol2-M459K	2	NA	26	ERS637410
283	43	3329STDY6013288	pol2-M459K	2	NA	26	ERS637416
284	43	3329STDY6013290	pol2-M459K	2	NA	26	ERS637418
285	43	3329STDY6013296	pol2-M459K	2	NA	26	ERS637424
286	43	3329STDY6013297	pol2-M459K	2	2	26	ERS637425
287	43	3329STDY6013298	pol2-M459K	2	NA	26	ERS637426
288	43	3329STDY6013304	pol2-M459K	2	NA	26	ERS637432
289	43	3329STDY6013305	pol2-M459K	2	2	26	ERS637433
290	43	3329STDY6013306	pol2-M459K	2	NA	26	ERS637434
291	43	3329STDY6013312	pol2-M459K	2	2	26	ERS637440
292	43	3329STDY6013314	pol2-M459K	2	NA	26	ERS637442
293	43	3329STDY6013320	pol2-M459K	2	2	26	ERS637448
294	43	3329STDY6013321	pol2-M459K	2	NA	26	ERS637449
295	43	3329STDY6013322	pol2-M459K	2	NA	26	ERS637450
296	43	3329STDY6013327	pol2-M459K	2	NA	26	ERS637455
297	43	3329STDY6013328	pol2-M459K	2	NA	26	ERS637456
298	43	3329STDY6013329	pol2-M459K	2	NA	26	ERS637457
299	43	3329STDY6013335	pol2-M459K	2	NA	26	ERS637463
300	43	3329STDY6013336	pol2-M459K	2	NA	26	ERS637464
301	43	3329STDY6013337	pol2-M459K	2	NA	26	ERS637465
302	43	3329STDY6013251	pol2-A480V	2	NA	26	ERS637379
303	43	3329STDY6013252	pol2-A480V	2	NA	26	ERS637380
304	43	3329STDY6013253	pol2-A480V	2	NA	26	ERS637381
305	43	3329STDY6013259	pol2-A480V	2	NA	26	ERS637387
306	43	3329STDY6013260	pol2-A480V	2	NA	26	ERS637388
307	43	3329STDY6013261	pol2-A480V	2	NA	26	ERS637389
308	43	3329STDY6013267	pol2-A480V	2	NA	26	ERS637395
309	43	3329STDY6013268	pol2-A480V	2	NA	26	ERS637396
310	43	3329STDY6013269	pol2-A480V	2	NA	26	ERS637397
311	43	3329STDY6013275	pol2-A480V	2	NA	26	ERS637403
312	43	3329STDY6013276	pol2-A480V	2	NA	26	ERS637404
313	43	3329STDY6013277	pol2-A480V	2	NA	26	ERS637405
314	43	3329STDY6013283	pol2-A480V	2	NA	26	ERS637411
315	43	3329STDY6013284	pol2-A480V	2	NA	26	ERS637412
316	43	3329STDY6013285	pol2-A480V	2	NA	26	ERS637413
317	43	3329STDY6013291	pol2-A480V	2	NA	26	ERS637419
318	43	3329STDY6013292	pol2-A480V	2	NA	26	ERS637420
319	43	3329STDY6013293	pol2-A480V	2	NA	26	ERS637421
320	43	3329STDY6013299	pol2-A480V	2	NA	26	ERS637427
321	43	3329STDY6013300	pol2-A480V	2	NA	26	ERS637428
322	43	3329STDY6013301	pol2-A480V	2	NA	26	ERS637429
323	43	3329STDY6013307	pol2-A480V	2	NA	26	ERS637435
324	43	3329STDY6013308	pol2-A480V	2	NA	26	ERS637436
325	43	3329STDY6013309	pol2-A480V	2	NA	26	ERS637437
326	43	3329STDY6013315	pol2-A480V	2	NA	26	ERS637443
327	43	3329STDY6013316	pol2-A480V	2	NA	26	ERS637444
328	43	3329STDY6013317	pol2-A480V	2	NA	26	ERS637445
329	43	3329STDY6013323	pol2-A480V	2	NA	26	ERS637451
330	43	3329STDY6013324	pol2-A480V	2	NA	26	ERS637452
331	43	3329STDY6013325	pol2-A480V	2	NA	26	ERS637453
332	43	3329STDY6013330	pol2-A480V	2	NA	26	ERS637458
333	43	3329STDY6013331	pol2-A480V	2	NA	26	ERS637459
334	43	3329STDY6013332	pol2-A480V	2	NA	26	ERS637460
335	43	3329STDY6013338	pol2-A480V	2	NA	26	ERS637466
336	43	3329STDY6013339	pol2-A480V	2	NA	26	ERS637467
337	43	3329STDY6013340	pol2-A480V	2	NA	26	ERS637468
338	49	3329STDY6057034	POL2	2	NA	26	ERS685544
339	49	3329STDY6057035	POL2	2	NA	26	ERS685545
340	49	3329STDY6057036	POL2	2	NA	26	ERS685546
341	49	3329STDY6057037	POL2	2	NA	26	ERS685547
342	49	3329STDY6057038	POL2	2	NA	26	ERS685548
343	49	3329STDY6057039	POL2	2	NA	26	ERS685549
344	49	3329STDY6057040	POL2	2	NA	26	ERS685550
345	49	3329STDY6057041	POL2	2	NA	26	ERS685551
346	49	3329STDY6057042	POL2	2	NA	26	ERS685553
347	49	3329STDY6057043	POL2	2	NA	26	ERS685554
348	49	3329STDY6057044	POL2	2	NA	26	ERS685556
349	49	3329STDY6057045	POL2	2	NA	26	ERS685557
350	49	3329STDY6057046	POL2	2	NA	26	ERS685559
351	49	3329STDY6057047	POL2	2	NA	26	ERS685560
352	49	3329STDY6057048	POL2	2	NA	26	ERS685605
353	49	3329STDY6057049	POL2	2	NA	26	ERS685606
354	49	3329STDY6057052	POL2	2	NA	26	ERS685609
355	49	3329STDY6057053	POL2	2	NA	26	ERS685610
356	49	3329STDY6057054	POL2	2	NA	26	ERS685611
357	49	3329STDY6057055	POL2	2	NA	26	ERS685612
358	49	3329STDY6057056	POL2	2	NA	26	ERS685613
359	49	3329STDY6057057	POL2	2	NA	26	ERS685614
360	49	3329STDY6057058	POL2	2	NA	26	ERS685615
361	49	3329STDY6057059	POL2	2	NA	26	ERS685616
362	49	3329STDY6057060	POL2	2	NA	26	ERS685617
363	49	3329STDY6057061	POL2	2	NA	26	ERS685618
364	49	3329STDY6057062	POL2	2	NA	26	ERS685619
365	49	3329STDY6057063	POL2	2	NA	26	ERS685620
366	49	3329STDY6057064	POL2	2	NA	26	ERS685621
367	49	3329STDY6057065	POL2	2	NA	26	ERS685622
368	49	3329STDY6057066	POL2	2	NA	26	ERS685623
369	49	3329STDY6057067	POL2	2	NA	26	ERS685624
370	49	3329STDY6057068	POL2	2	NA	26	ERS685625
371	49	3329STDY6057069	POL2	2	NA	26	ERS685626
372	49	3329STDY6057070	pol2-4	2	NA	26	ERS685627
373	49	3329STDY6057071	pol2-4	2	NA	26	ERS685628
374	49	3329STDY6057072	pol2-4	2	NA	26	ERS685629
375	49	3329STDY6057073	pol2-4	2	NA	26	ERS685630
376	49	3329STDY6057074	pol2-4	2	NA	26	ERS685631
377	49	3329STDY6057075	pol2-4	2	NA	26	ERS685632
378	49	3329STDY6057076	pol2-4	2	NA	26	ERS685633
379	49	3329STDY6057077	pol2-4	2	NA	26	ERS685634
380	49	3329STDY6057078	pol2-4	2	NA	26	ERS685635
381	49	3329STDY6057079	pol2-4	2	NA	26	ERS685636
382	49	3329STDY6057080	pol2-4	2	NA	26	ERS685637
383	49	3329STDY6057081	pol2-4	2	NA	26	ERS685638
384	49	3329STDY6057082	pol2-4	2	NA	26	ERS685639
385	49	3329STDY6057083	pol2-4	2	NA	26	ERS685640
386	49	3329STDY6057084	pol2-4	2	NA	26	ERS685641
387	49	3329STDY6057085	pol2-4	2	NA	26	ERS685642
388	49	3329STDY6057086	pol2-4	2	NA	26	ERS685643
389	49	3329STDY6057088	pol2-4	2	NA	26	ERS685645
390	49	3329STDY6057089	pol2-4	2	NA	26	ERS685646
391	49	3329STDY6057090	pol2-4	2	NA	26	ERS685647
392	49	3329STDY6057091	pol2-4	2	NA	26	ERS685648
393	49	3329STDY6057092	pol2-4	2	NA	26	ERS685649
394	49	3329STDY6057093	pol2-4	2	NA	26	ERS685650
395	49	3329STDY6057096	pol2-4	2	NA	26	ERS685653
396	49	3329STDY6057097	pol2-4	2	NA	26	ERS685654
397	49	3329STDY6057098	pol2-4	2	NA	26	ERS685655
398	49	3329STDY6057099	pol2-4	2	NA	26	ERS685656
399	49	3329STDY6057100	pol2-4	2	NA	26	ERS685657
400	49	3329STDY6057101	pol2-4	2	NA	26	ERS685658
401	49	3329STDY6057102	pol2-4	2	NA	26	ERS685659
402	49	3329STDY6057103	pol2-4	2	NA	26	ERS685660
403	49	3329STDY6057104	pol2-4	2	NA	26	ERS685661
404	49	3329STDY6057105	pol2-4	2	NA	26	ERS685662
405	49	3329STDY6057110	pol2-D290V	2	NA	26	ERS685667
406	49	3329STDY6057111	pol2-D290V	2	NA	26	ERS685668
407	49	3329STDY6057112	pol2-D290V	2	NA	26	ERS685669
408	49	3329STDY6057113	pol2-D290V	2	NA	26	ERS685670
409	49	3329STDY6057114	pol2-D290V	2	NA	26	ERS685671
410	49	3329STDY6057115	pol2-D290V	2	NA	26	ERS685672
411	49	3329STDY6057118	pol2-D290V	2	NA	26	ERS685675
412	49	3329STDY6057119	pol2-D290V	2	NA	26	ERS685676
413	49	3329STDY6057120	pol2-D290V	2	NA	26	ERS685677
414	49	3329STDY6057121	pol2-D290V	2	NA	26	ERS685678
415	49	3329STDY6057122	pol2-D290V	2	NA	26	ERS685679
416	49	3329STDY6057123	pol2-D290V	2	NA	26	ERS685680
417	49	3329STDY6057124	pol2-D290V	2	NA	26	ERS685681
418	49	3329STDY6057125	pol2-D290V	2	NA	26	ERS685682
419	49	3329STDY6057126	pol2-D290V	2	NA	26	ERS685683
420	49	3329STDY6057127	pol2-D290V	2	NA	26	ERS685684
421	49	3329STDY6057131	pol2-D290V	2	NA	26	ERS685688
422	49	3329STDY6057133	pol2-D290V	2	NA	26	ERS685690
423	49	3329STDY6057136	pol2-D290V	2	NA	26	ERS685693
424	49	3329STDY6057138	pol2-D290V	2	NA	26	ERS685696
425	49	3329STDY6057139	pol2-D290V	2	NA	26	ERS685697
426	49	3329STDY6057140	pol2-D290V	2	NA	26	ERS685698
427	49	3329STDY6057141	pol2-D290V	2	NA	26	ERS685699
428	49	3329STDY6057142	pol2-D290V	2	NA	26	ERS685700
429	49	3329STDY6057143	pol2-D290V	2	NA	26	ERS685701
430	49	3329STDY6057144	pol2-D290V	2	NA	26	ERS685702
431	49	3329STDY6057145	pol2-D290V	2	NA	26	ERS685703
432	49	3329STDY6057148	pol2-Q468R	2	NA	26	ERS685706
433	49	3329STDY6057149	pol2-Q468R	2	NA	26	ERS685707
434	49	3329STDY6057150	pol2-Q468R	2	NA	26	ERS685708
435	49	3329STDY6057151	pol2-Q468R	2	NA	26	ERS685709
436	49	3329STDY6057152	pol2-Q468R	2	NA	26	ERS685710
437	49	3329STDY6057153	pol2-Q468R	2	NA	26	ERS685711
438	49	3329STDY6057154	pol2-Q468R	2	NA	26	ERS685712
439	49	3329STDY6057155	pol2-Q468R	2	NA	26	ERS685713
440	49	3329STDY6057156	pol2-Q468R	2	NA	26	ERS685714
441	49	3329STDY6057157	pol2-Q468R	2	NA	26	ERS685715
442	49	3329STDY6057158	pol2-Q468R	2	NA	26	ERS685716
443	49	3329STDY6057159	pol2-Q468R	2	NA	26	ERS685717
444	49	3329STDY6057160	pol2-Q468R	2	NA	26	ERS685718
445	49	3329STDY6057164	pol2-Q468R	2	NA	26	ERS685722
446	49	3329STDY6057165	pol2-Q468R	2	NA	26	ERS685723
447	49	3329STDY6057166	pol2-Q468R	2	NA	26	ERS685724
448	49	3329STDY6057167	pol2-Q468R	2	NA	26	ERS685725
449	49	3329STDY6057168	pol2-Q468R	2	NA	26	ERS685726
450	49	3329STDY6057169	pol2-Q468R	2	NA	26	ERS685727
451	49	3329STDY6057170	pol2-Q468R	2	NA	26	ERS685728
452	49	3329STDY6057171	pol2-Q468R	2	NA	26	ERS685729
453	49	3329STDY6057172	pol2-Q468R	2	NA	26	ERS685730
454	49	3329STDY6057173	pol2-Q468R	2	NA	26	ERS685731
455	49	3329STDY6057174	pol2-Q468R	2	NA	26	ERS685732
456	49	3329STDY6057175	pol2-Q468R	2	NA	26	ERS685733
457	49	3329STDY6057176	pol2-Q468R	2	NA	26	ERS685734
458	49	3329STDY6057177	pol2-Q468R	2	NA	26	ERS685735
459	49	3329STDY6057178	pol2-Q468R	2	NA	26	ERS685736
460	49	3329STDY6057179	pol2-Q468R	2	NA	26	ERS685737
461	49	3329STDY6057180	pol2-Q468R	2	NA	26	ERS685738
462	49	3329STDY6057182	pol2-Q468R	2	NA	26	ERS685740
463	49	3329STDY6057183	pol2-Q468R	2	NA	26	ERS685741
464	54	3652STDY6122710	POL2	1	NA	40	ERS747975
465	54	3652STDY6122711	POL2	1	NA	40	ERS747977
466	54	3652STDY6122712	POL2	1	NA	40	ERS747978
467	54	3652STDY6122713	POL2	1	NA	40	ERS747981
468	54	3652STDY6122714	POL2	1	NA	40	ERS747984
469	54	3652STDY6122715	POL2	1	NA	40	ERS747987
470	54	3652STDY6122716	POL2	1	NA	40	ERS747990
471	54	3652STDY6122717	POL2	1	NA	40	ERS747991
472	54	3652STDY6122718	POL2	1	NA	40	ERS747993
473	54	3652STDY6122719	POL2	1	NA	40	ERS747995
474	54	3652STDY6122720	POL2	1	NA	40	ERS747998
475	54	3652STDY6122721	POL2	1	NA	40	ERS747999
476	54	3652STDY6122722	POL2	1	NA	40	ERS748002
477	54	3652STDY6122723	POL2	1	NA	40	ERS748004
478	54	3652STDY6122724	POL2	1	NA	40	ERS748006
479	54	3652STDY6122725	POL2	1	NA	40	ERS748008
480	54	3652STDY6122726	POL2	1	NA	40	ERS748010
481	54	3652STDY6122727	POL2	1	NA	40	ERS748012
482	54	3652STDY6122728	POL2	1	NA	40	ERS748014
483	54	3652STDY6122729	POL2	1	NA	40	ERS748016
484	54	3652STDY6122730	POL2	1	NA	40	ERS748018
485	54	3652STDY6122731	POL2	1	NA	40	ERS748020
486	54	3652STDY6122732	POL2	1	NA	40	ERS748021
487	54	3652STDY6122733	POL2	1	NA	40	ERS748023
488	54	3652STDY6122734	POL2	1	NA	40	ERS748025
489	54	3652STDY6122735	POL2	1	NA	40	ERS748028
490	54	3652STDY6122736	POL2	1	NA	40	ERS748030
491	54	3652STDY6122737	POL2	1	NA	40	ERS748032
492	54	3652STDY6122770	pol2-4	1	NA	40	ERS748100
493	54	3652STDY6122771	pol2-4	1	NA	40	ERS748102
494	54	3652STDY6122772	pol2-4	1	NA	40	ERS748104
495	54	3652STDY6122773	pol2-4	1	NA	40	ERS748106
496	54	3652STDY6122774	pol2-4	1	NA	40	ERS748109
497	54	3652STDY6122775	pol2-4	1	NA	40	ERS748111
498	54	3652STDY6122776	pol2-4	1	NA	40	ERS748113
499	54	3652STDY6122777	pol2-4	1	NA	40	ERS748115
500	54	3652STDY6122778	pol2-4	1	NA	40	ERS748118
501	54	3652STDY6122779	pol2-4	1	NA	40	ERS748120
502	54	3652STDY6122780	pol2-4	1	NA	40	ERS748122
503	54	3652STDY6122781	pol2-4	1	NA	40	ERS748124
504	54	3652STDY6122782	pol2-4	1	NA	40	ERS748127
505	54	3652STDY6122783	pol2-4	1	NA	40	ERS748129
506	54	3652STDY6122784	pol2-4	1	NA	40	ERS748131
507	54	3652STDY6122785	pol2-4	1	NA	40	ERS748134
508	54	3652STDY6122786	pol2-4	1	NA	40	ERS748136
509	54	3652STDY6122787	pol2-4	1	NA	40	ERS748138
510	54	3652STDY6122788	pol2-4	1	NA	40	ERS748140
511	54	3652STDY6122789	pol2-4	1	NA	40	ERS748143
512	54	3652STDY6122790	pol2-4	1	NA	40	ERS748145
513	54	3652STDY6122791	pol2-4	1	NA	40	ERS748148
514	54	3652STDY6122792	pol2-4	1	NA	40	ERS748149
515	54	3652STDY6122793	pol2-4	1	NA	40	ERS748152
516	54	3652STDY6122794	pol2-4	1	NA	40	ERS748154
517	54	3652STDY6122795	pol2-4	1	NA	40	ERS748156
518	54	3652STDY6122796	pol2-4	1	NA	40	ERS748157
519	54	3652STDY6122797	pol2-4	1	NA	40	ERS748158
520	54	3652STDY6122800	pol2-4	2	NA	40	ERS748161
521	54	3652STDY6122801	pol2-4	2	NA	40	ERS748162
522	54	3652STDY6122802	pol2-4	2	NA	40	ERS748163
523	54	3652STDY6122803	pol2-4	2	NA	40	ERS748164
524	54	3652STDY6122804	pol2-4	2	NA	40	ERS747976
525	54	3652STDY6122805	pol2-4	2	NA	40	ERS747979
526	54	3652STDY6122806	pol2-4	2	NA	40	ERS747980
527	54	3652STDY6122807	pol2-4	2	NA	40	ERS747982
528	54	3652STDY6122808	pol2-4	2	NA	40	ERS747983
529	54	3652STDY6122809	pol2-4	2	NA	40	ERS747985
530	54	3652STDY6122813	pol2-4	2	NA	40	ERS747992
531	54	3652STDY6122814	pol2-4	2	NA	40	ERS747994
532	54	3652STDY6122815	pol2-4	2	NA	40	ERS747996
533	54	3652STDY6122816	pol2-4	2	NA	40	ERS747997
534	54	3652STDY6122817	pol2-4	2	NA	40	ERS748000
535	54	3652STDY6122818	pol2-4	2	1	40	ERS748001
536	54	3652STDY6122819	pol2-4	2	1	40	ERS748003
537	54	3652STDY6122820	pol2-4	2	1	40	ERS748005
538	54	3652STDY6122821	pol2-4	2	1	40	ERS748007
539	54	3652STDY6122822	pol2-4	2	1	40	ERS748009
540	54	3652STDY6122823	pol2-4	2	1	40	ERS748011
541	54	3652STDY6122824	pol2-4	2	1	40	ERS748013
542	54	3652STDY6122825	pol2-4	2	1	40	ERS748015
543	54	3652STDY6122826	pol2-4	2	1	40	ERS748017
544	54	3652STDY6122827	pol2-4	2	1	40	ERS748019
545	54	3652STDY6122870	pol2-L439V	2	NA	40	ERS748103
546	54	3652STDY6122871	pol2-L439V	2	NA	40	ERS748105
547	54	3652STDY6122872	pol2-L439V	2	NA	40	ERS748107
548	54	3652STDY6122873	pol2-L439V	2	NA	40	ERS748108
549	54	3652STDY6122874	pol2-L439V	2	NA	40	ERS748110
550	54	3652STDY6122875	pol2-L439V	2	NA	40	ERS748112
551	54	3652STDY6122879	pol2-L439V	2	NA	40	ERS748119
552	54	3652STDY6122881	pol2-L439V	2	NA	40	ERS748123
553	54	3652STDY6122882	pol2-L439V	2	NA	40	ERS748125
554	54	3652STDY6122883	pol2-L439V	2	NA	40	ERS748126
555	54	3652STDY6122884	pol2-L439V	2	NA	40	ERS748128
556	54	3652STDY6122885	pol2-L439V	2	NA	40	ERS748130
557	54	3652STDY6122886	pol2-L439V	2	NA	40	ERS748132
558	54	3652STDY6122887	pol2-L439V	2	NA	40	ERS748133
559	54	3652STDY6122890	pol2-L439V	1	NA	40	ERS748139
560	54	3652STDY6122891	pol2-L439V	1	NA	40	ERS748141
561	54	3652STDY6122892	pol2-L439V	1	NA	40	ERS748142
562	54	3652STDY6122893	pol2-L439V	1	NA	40	ERS748144
563	54	3652STDY6122894	pol2-L439V	1	NA	40	ERS748146
564	54	3652STDY6122895	pol2-L439V	1	NA	40	ERS748147
565	54	3652STDY6122896	pol2-L439V	1	NA	40	ERS748150
566	54	3652STDY6122897	pol2-L439V	1	NA	40	ERS748151
567	54	3652STDY6122898	pol2-L439V	1	NA	40	ERS748153
568	54	3652STDY6122899	pol2-L439V	1	NA	40	ERS748155
569	54	3652STDY6122900	pol2-L439V	1	NA	40	ERS748165
570	54	3652STDY6122901	pol2-L439V	1	NA	40	ERS748166
571	54	3652STDY6122902	pol2-L439V	1	NA	40	ERS748167
572	54	3652STDY6122903	pol2-L439V	1	NA	40	ERS748168
573	54	3652STDY6122904	pol2-L439V	1	NA	40	ERS748169
574	54	3652STDY6122905	pol2-L439V	1	NA	40	ERS748170
575	54	3652STDY6122906	pol2-L439V	1	NA	40	ERS748171
576	54	3652STDY6122907	pol2-L439V	1	NA	40	ERS748172
577	54	3652STDY6122910	pol2-V426L	1	NA	40	ERS748175
578	54	3652STDY6122911	pol2-V426L	1	NA	40	ERS748176
579	54	3652STDY6122912	pol2-V426L	1	NA	40	ERS748177
580	54	3652STDY6122913	pol2-V426L	1	NA	40	ERS748178
581	54	3652STDY6122914	pol2-V426L	1	NA	40	ERS748179
582	54	3652STDY6122915	pol2-V426L	1	NA	40	ERS748180
583	54	3652STDY6122916	pol2-V426L	1	NA	40	ERS748181
584	54	3652STDY6122917	pol2-V426L	1	NA	40	ERS748182
585	54	3652STDY6122918	pol2-V426L	1	NA	40	ERS748183
586	54	3652STDY6122919	pol2-V426L	1	NA	40	ERS748184
587	54	3652STDY6122920	pol2-V426L	1	NA	40	ERS748185
588	54	3652STDY6122922	pol2-V426L	1	NA	40	ERS748187
589	54	3652STDY6122923	pol2-V426L	1	NA	40	ERS748188
590	54	3652STDY6122924	pol2-V426L	1	NA	40	ERS748189
591	54	3652STDY6122925	pol2-V426L	1	NA	40	ERS748190
592	54	3652STDY6122926	pol2-V426L	1	NA	40	ERS748191
593	54	3652STDY6122927	pol2-V426L	1	NA	40	ERS748192
594	54	3652STDY6122930	pol2-V426L	1	NA	40	ERS748195
595	54	3652STDY6122931	pol2-V426L	1	NA	40	ERS748196
596	54	3652STDY6122932	pol2-V426L	1	NA	40	ERS748198
597	54	3652STDY6122933	pol2-V426L	1	NA	40	ERS748200
598	54	3652STDY6122934	pol2-V426L	1	NA	40	ERS748202
599	54	3652STDY6122935	pol2-V426L	1	NA	40	ERS748204
600	54	3652STDY6122936	pol2-V426L	1	NA	40	ERS748206
601	54	3652STDY6122937	pol2-V426L	1	NA	40	ERS748208
602	54	3652STDY6122938	pol2-V426L	1	NA	40	ERS748210
603	54	3652STDY6122939	pol2-V426L	1	NA	40	ERS748212
604	54	3652STDY6122940	pol2-V426L	1	NA	40	ERS748213
605	54	3652STDY6122941	pol2-V426L	1	NA	40	ERS748215
606	54	3652STDY6122942	pol2-V426L	1	NA	40	ERS748216
607	54	3652STDY6122943	pol2-V426L	1	NA	40	ERS748218
608	54	3652STDY6122944	pol2-V426L	1	NA	40	ERS748220
609	54	3652STDY6122945	pol2-V426L	1	NA	40	ERS748221
610	54	3652STDY6122946	pol2-V426L	1	NA	40	ERS748223
611	54	3652STDY6122947	pol2-V426L	1	NA	40	ERS748224
612	54	3652STDY6122956	pol2-S312F	1	NA	40	ERS748242
613	54	3652STDY6122957	pol2-S312F	1	NA	40	ERS748244
614	54	3652STDY6122958	pol2-S312F	1	NA	40	ERS748245
615	54	3652STDY6122959	pol2-S312F	1	NA	40	ERS748247
616	54	3652STDY6122960	pol2-S312F	1	NA	40	ERS748248
617	54	3652STDY6122961	pol2-S312F	1	NA	40	ERS748250
618	54	3652STDY6122962	pol2-S312F	1	NA	40	ERS748251
619	54	3652STDY6122963	pol2-S312F	1	NA	40	ERS748253
620	54	3652STDY6122964	pol2-S312F	1	NA	40	ERS748255
621	54	3652STDY6122965	pol2-S312F	1	NA	40	ERS748257
622	54	3652STDY6122966	pol2-S312F	1	NA	40	ERS748258
623	54	3652STDY6122967	pol2-S312F	1	NA	40	ERS748260
624	54	3652STDY6122970	pol2-S312F	2	NA	40	ERS748265
625	54	3652STDY6122971	pol2-S312F	2	NA	40	ERS748266
626	54	3652STDY6122972	pol2-S312F	2	NA	40	ERS748268
627	54	3652STDY6122973	pol2-S312F	2	NA	40	ERS748270
628	54	3652STDY6122974	pol2-S312F	2	NA	40	ERS748272
629	54	3652STDY6122975	pol2-S312F	2	NA	40	ERS748275
630	54	3652STDY6122976	pol2-S312F	2	NA	40	ERS748278
631	54	3652STDY6122977	pol2-S312F	2	NA	40	ERS748280
632	54	3652STDY6122978	pol2-S312F	2	NA	40	ERS748282
633	54	3652STDY6122979	pol2-S312F	2	NA	40	ERS748285
634	54	3652STDY6122980	pol2-S312F	2	NA	40	ERS748287
635	54	3652STDY6122981	pol2-S312F	2	NA	40	ERS748289
636	54	3652STDY6122982	pol2-S312F	2	NA	40	ERS748291
637	54	3652STDY6122983	pol2-S312F	2	NA	40	ERS748293
638	54	3652STDY6122984	pol2-S312F	2	NA	40	ERS748295
639	54	3652STDY6122985	pol2-S312F	2	NA	40	ERS748297
640	54	3652STDY6122986	pol2-S312F	2	NA	40	ERS748299
641	54	3652STDY6122987	pol2-S312F	2	NA	40	ERS748301
642	54	3652STDY6123010	pol2-P301R	2	NA	40	ERS748230
643	54	3652STDY6123011	pol2-P301R	2	NA	40	ERS748232
644	54	3652STDY6123012	pol2-P301R	2	NA	40	ERS748234
645	54	3652STDY6123013	pol2-P301R	2	NA	40	ERS748236
646	54	3652STDY6123014	pol2-P301R	2	NA	40	ERS748238
647	54	3652STDY6123015	pol2-P301R	2	NA	40	ERS748240
648	54	3652STDY6123016	pol2-P301R	2	NA	40	ERS748241
649	54	3652STDY6123017	pol2-P301R	2	NA	40	ERS748243
650	54	3652STDY6123019	pol2-P301R	2	NA	40	ERS748249
651	54	3652STDY6123020	pol2-P301R	2	NA	40	ERS748252
652	54	3652STDY6123021	pol2-P301R	2	NA	40	ERS748254
653	54	3652STDY6123022	pol2-P301R	2	NA	40	ERS748256
654	54	3652STDY6123024	pol2-P301R	2	NA	40	ERS748261
655	54	3652STDY6123025	pol2-P301R	2	NA	40	ERS748264
656	54	3652STDY6123026	pol2-P301R	2	NA	40	ERS748267
657	54	3652STDY6123027	pol2-P301R	2	NA	40	ERS748269
658	54	3652STDY6123030	pol2-D290V	1	NA	40	ERS748274
659	54	3652STDY6123031	pol2-D290V	1	NA	40	ERS748276
660	54	3652STDY6123032	pol2-D290V	1	NA	40	ERS748277
661	54	3652STDY6123033	pol2-D290V	1	NA	40	ERS748279
662	54	3652STDY6123034	pol2-D290V	1	NA	40	ERS748281
663	54	3652STDY6123035	pol2-D290V	1	NA	40	ERS748283
664	54	3652STDY6123036	pol2-D290V	1	NA	40	ERS748284
665	54	3652STDY6123037	pol2-D290V	1	NA	40	ERS748286
666	54	3652STDY6123038	pol2-D290V	1	NA	40	ERS748288
667	54	3652STDY6123039	pol2-D290V	1	NA	40	ERS748290
668	54	3652STDY6123040	pol2-D290V	1	NA	40	ERS748292
669	54	3652STDY6123041	pol2-D290V	1	NA	40	ERS748294
670	54	3652STDY6123042	pol2-D290V	1	NA	40	ERS748296
671	54	3652STDY6123043	pol2-D290V	1	NA	40	ERS748298
672	54	3652STDY6123044	pol2-D290V	1	NA	40	ERS748300
673	54	3652STDY6123045	pol2-D290V	1	NA	40	ERS748302
674	54	3652STDY6123046	pol2-D290V	1	NA	40	ERS748304
675	54	3652STDY6123047	pol2-D290V	1	NA	40	ERS748306
676	54	3652STDY6123050	pol2-D290V	2	NA	40	ERS748311
677	54	3652STDY6123051	pol2-D290V	2	NA	40	ERS748312
678	54	3652STDY6123052	pol2-D290V	2	NA	40	ERS748314
679	54	3652STDY6123053	pol2-D290V	2	NA	40	ERS748316
680	54	3652STDY6123055	pol2-D290V	2	NA	40	ERS748320
681	54	3652STDY6123056	pol2-D290V	2	NA	40	ERS748321
682	54	3652STDY6123057	pol2-D290V	2	NA	40	ERS748322
683	54	3652STDY6123058	pol2-D290V	2	NA	40	ERS748323
684	54	3652STDY6123059	pol2-D290V	2	NA	40	ERS748324
685	54	3652STDY6123060	pol2-D290V	2	NA	40	ERS748325
686	54	3652STDY6123061	pol2-D290V	2	NA	40	ERS748326
687	54	3652STDY6123062	pol2-D290V	2	NA	40	ERS748327
688	54	3652STDY6123063	pol2-D290V	2	NA	40	ERS748328
689	54	3652STDY6123065	pol2-D290V	2	NA	40	ERS748330
690	54	3652STDY6123066	pol2-D290V	2	NA	40	ERS748331
691	54	3652STDY6123067	pol2-D290V	2	NA	40	ERS748332
692	54	3652STDY6123070	pol2-M459K	1	NA	40	ERS748335
693	54	3652STDY6123071	pol2-M459K	1	NA	40	ERS748336
694	54	3652STDY6123072	pol2-M459K	1	NA	40	ERS748337
695	54	3652STDY6123073	pol2-M459K	1	NA	40	ERS748338
696	54	3652STDY6123074	pol2-M459K	1	NA	40	ERS748339
697	54	3652STDY6123075	pol2-M459K	1	NA	40	ERS748340
698	54	3652STDY6123076	pol2-M459K	1	2	40	ERS748341
699	54	3652STDY6123077	pol2-M459K	1	2	40	ERS748342
700	54	3652STDY6123078	pol2-M459K	1	2	40	ERS748343
701	54	3652STDY6123079	pol2-M459K	1	2	40	ERS748344
702	54	3652STDY6123080	pol2-M459K	1	NA	40	ERS748345
703	54	3652STDY6123081	pol2-M459K	1	NA	40	ERS748346
704	54	3652STDY6123082	pol2-M459K	1	NA	40	ERS748347
705	54	3652STDY6123083	pol2-M459K	1	NA	40	ERS748348
706	54	3652STDY6123084	pol2-M459K	1	NA	40	ERS748349
707	54	3652STDY6123085	pol2-M459K	1	NA	40	ERS748350
708	54	3652STDY6123086	pol2-M459K	1	NA	40	ERS748351
709	54	3652STDY6123087	pol2-M459K	1	NA	40	ERS748352
710	54	3652STDY6123090	pol2-M459K	2	NA	40	ERS748355
711	54	3652STDY6123091	pol2-M459K	2	NA	40	ERS748356
712	54	3652STDY6123092	pol2-M459K	2	NA	40	ERS748357
713	54	3652STDY6123093	pol2-M459K	2	NA	40	ERS748358
714	54	3652STDY6123094	pol2-M459K	2	NA	40	ERS748359
715	54	3652STDY6123095	pol2-M459K	2	NA	40	ERS748360
716	54	3652STDY6123096	pol2-M459K	2	NA	40	ERS748361
717	54	3652STDY6123097	pol2-M459K	2	NA	40	ERS748362
718	54	3652STDY6123098	pol2-M459K	2	NA	40	ERS748363
719	54	3652STDY6123099	pol2-M459K	2	NA	40	ERS748364
720	54	3652STDY6123100	pol2-M459K	2	NA	40	ERS748365
721	54	3652STDY6123101	pol2-M459K	2	NA	40	ERS748366
722	54	3652STDY6123103	pol2-M459K	2	NA	40	ERS748368
723	54	3652STDY6123104	pol2-M459K	2	NA	40	ERS748369
724	54	3652STDY6123105	pol2-M459K	2	NA	40	ERS748370
725	54	3652STDY6123106	pol2-M459K	2	NA	40	ERS748371
726	54	3652STDY6123107	pol2-M459K	2	NA	40	ERS748372
727	54	3652STDY6123110	pol2-Q468R	1	NA	40	ERS748375
728	54	3652STDY6123111	pol2-Q468R	1	NA	40	ERS748376
729	54	3652STDY6123112	pol2-Q468R	1	NA	40	ERS748377
730	54	3652STDY6123113	pol2-Q468R	1	NA	40	ERS748378
731	54	3652STDY6123114	pol2-Q468R	1	NA	40	ERS748379
732	54	3652STDY6123115	pol2-Q468R	1	NA	40	ERS748380
733	54	3652STDY6123116	pol2-Q468R	1	NA	40	ERS748381
734	54	3652STDY6123117	pol2-Q468R	1	NA	40	ERS748382
735	54	3652STDY6123118	pol2-Q468R	1	NA	40	ERS748383
736	54	3652STDY6123119	pol2-Q468R	1	NA	40	ERS748384
737	54	3652STDY6123120	pol2-Q468R	1	NA	40	ERS748385
738	54	3652STDY6123121	pol2-Q468R	1	NA	40	ERS748386
739	54	3652STDY6123122	pol2-Q468R	1	NA	40	ERS748387
740	54	3652STDY6123123	pol2-Q468R	1	NA	40	ERS748388
741	54	3652STDY6123124	pol2-Q468R	1	NA	40	ERS748389
742	54	3652STDY6123125	pol2-Q468R	1	NA	40	ERS748390
743	54	3652STDY6123126	pol2-Q468R	1	NA	40	ERS748391
744	54	3652STDY6123127	pol2-Q468R	1	NA	40	ERS748392
745	54	3652STDY6123130	pol2-Q468R	2	NA	40	ERS748395
746	54	3652STDY6123132	pol2-Q468R	2	NA	40	ERS748397
747	54	3652STDY6123134	pol2-Q468R	2	NA	40	ERS748399
748	54	3652STDY6123135	pol2-Q468R	2	NA	40	ERS748400
749	54	3652STDY6123137	pol2-Q468R	2	NA	40	ERS748402
750	54	3652STDY6123138	pol2-Q468R	2	NA	40	ERS748403
751	54	3652STDY6123139	pol2-Q468R	2	NA	40	ERS748404
752	54	3652STDY6123140	pol2-Q468R	2	NA	40	ERS748405
753	54	3652STDY6123141	pol2-Q468R	2	NA	40	ERS748406
754	54	3652STDY6123142	pol2-Q468R	2	NA	40	ERS748407
755	54	3652STDY6123143	pol2-Q468R	2	NA	40	ERS748408
756	54	3652STDY6123144	pol2-Q468R	2	NA	40	ERS748409
757	54	3652STDY6123145	pol2-Q468R	2	NA	40	ERS748410
758	54	3652STDY6123146	pol2-Q468R	2	NA	40	ERS748411
759	54	3652STDY6123147	pol2-Q468R	2	NA	40	ERS748412
760	54	3652STDY6123150	pol2-A480V	1	NA	40	ERS748415
761	54	3652STDY6123151	pol2-A480V	1	NA	40	ERS748416
762	54	3652STDY6123152	pol2-A480V	1	NA	40	ERS748417
763	54	3652STDY6123153	pol2-A480V	1	NA	40	ERS748418
764	54	3652STDY6123154	pol2-A480V	1	NA	40	ERS748419
765	54	3652STDY6123155	pol2-A480V	1	NA	40	ERS748420
766	54	3652STDY6123156	pol2-A480V	1	NA	40	ERS748421
767	54	3652STDY6123157	pol2-A480V	1	NA	40	ERS748422
768	54	3652STDY6123158	pol2-A480V	1	NA	40	ERS748423
769	54	3652STDY6123159	pol2-A480V	1	NA	40	ERS748424
770	54	3652STDY6123160	pol2-A480V	1	NA	40	ERS748425
771	54	3652STDY6123161	pol2-A480V	1	NA	40	ERS748426
772	54	3652STDY6123162	pol2-A480V	1	NA	40	ERS748427
773	54	3652STDY6123163	pol2-A480V	1	NA	40	ERS748428
774	54	3652STDY6123164	pol2-A480V	1	NA	40	ERS748429
775	54	3652STDY6123165	pol2-A480V	1	NA	40	ERS748430
776	54	3652STDY6123166	pol2-A480V	1	NA	40	ERS748431
777	54	3652STDY6123167	pol2-A480V	1	NA	40	ERS748432
778	54	3652STDY6123170	pol2-A480V	2	NA	40	ERS748435
779	54	3652STDY6123171	pol2-A480V	2	NA	40	ERS748436
780	54	3652STDY6123172	pol2-A480V	2	NA	40	ERS748437
781	54	3652STDY6123173	pol2-A480V	2	NA	40	ERS748438
782	54	3652STDY6123174	pol2-A480V	2	NA	40	ERS748439
783	54	3652STDY6123175	pol2-A480V	2	NA	40	ERS748440
784	54	3652STDY6123176	pol2-A480V	2	NA	40	ERS748441
785	54	3652STDY6123177	pol2-A480V	2	NA	40	ERS748442
786	54	3652STDY6123178	pol2-A480V	2	NA	40	ERS748443
787	54	3652STDY6123180	pol2-A480V	2	NA	40	ERS748445
788	54	3652STDY6123181	pol2-A480V	2	NA	40	ERS748446
789	54	3652STDY6123182	pol2-A480V	2	NA	40	ERS748447
790	54	3652STDY6123183	pol2-A480V	2	NA	40	ERS748448
791	54	3652STDY6123184	pol2-A480V	2	NA	40	ERS748449
792	54	3652STDY6123185	pol2-A480V	2	NA	40	ERS748450
793	54	3652STDY6123186	pol2-A480V	2	NA	40	ERS748451
794	54	3652STDY6123187	pol2-A480V	2	NA	40	ERS748452
795	55	3938STDY6216655	POL2	1	NA	13	ERS954233
796	55	3938STDY6216656	POL2	1	NA	13	ERS954234
797	55	3938STDY6216657	POL2	1	NA	13	ERS954235
798	55	3938STDY6216658	POL2	1	NA	13	ERS954236
799	55	3938STDY6216659	POL2	1	NA	13	ERS954237
800	55	3938STDY6216660	POL2	1	NA	13	ERS954238
801	55	3938STDY6216661	POL2	1	NA	13	ERS954239
802	55	3938STDY6216662	POL2	1	NA	13	ERS954241
803	55	3938STDY6216663	POL2	1	NA	13	ERS954243
804	55	3938STDY6216664	POL2	1	NA	13	ERS954245
805	55	3938STDY6216665	POL2	1	NA	13	ERS954247
806	55	3938STDY6216666	POL2	1	NA	13	ERS954249
807	55	3938STDY6216667	POL2	1	NA	13	ERS954250
808	55	3938STDY6216668	POL2	1	NA	13	ERS954253
809	55	3938STDY6216669	POL2	1	NA	13	ERS954254
810	55	3938STDY6216670	POL2	1	NA	13	ERS954256
811	55	3938STDY6216671	POL2	1	NA	13	ERS954258
812	55	3938STDY6216672	POL2	1	NA	13	ERS954260
813	55	3938STDY6216673	POL2	1	NA	13	ERS954262
814	55	3938STDY6216674	POL2	1	NA	13	ERS954264
815	55	3938STDY6216675	POL2	1	NA	13	ERS954266
816	55	3938STDY6216676	POL2	1	NA	13	ERS954268
817	55	3938STDY6216677	POL2	1	NA	13	ERS954270
818	55	3938STDY6216678	POL2	1	NA	13	ERS954272
819	55	3938STDY6216679	POL2	1	NA	13	ERS954274
820	55	3938STDY6216680	POL2	1	NA	13	ERS954276
821	55	3938STDY6216681	POL2	1	NA	13	ERS954278
822	55	3938STDY6216682	POL2	1	NA	13	ERS954280
823	55	3938STDY6216683	POL2	1	NA	13	ERS954281
824	55	3938STDY6216684	POL2	1	NA	13	ERS954283
825	55	3938STDY6216685	POL2	1	NA	13	ERS954285
826	55	3938STDY6216686	POL2	1	NA	13	ERS954287
827	55	3938STDY6216687	POL2	1	NA	13	ERS954289
828	55	3938STDY6216688	POL2	1	NA	13	ERS954291
829	55	3938STDY6216689	POL2	1	NA	13	ERS954293
830	55	3938STDY6216690	POL2	1	NA	13	ERS954295
831	55	3938STDY6216693	pol2-4	1	NA	13	ERS954300
832	55	3938STDY6216694	pol2-4	1	NA	13	ERS954302
833	55	3938STDY6216695	pol2-4	1	NA	13	ERS954304
834	55	3938STDY6216696	pol2-4	1	NA	13	ERS954306
835	55	3938STDY6216698	pol2-4	1	NA	13	ERS954311
836	55	3938STDY6216699	pol2-4	1	NA	13	ERS954312
837	55	3938STDY6216700	pol2-4	1	NA	13	ERS954314
838	55	3938STDY6216701	pol2-4	1	NA	13	ERS954316
839	55	3938STDY6216702	pol2-4	1	NA	13	ERS954318
840	55	3938STDY6216703	pol2-4	1	NA	13	ERS954320
841	55	3938STDY6216704	pol2-4	1	NA	13	ERS954321
842	55	3938STDY6216705	pol2-4	1	NA	13	ERS954324
843	55	3938STDY6216706	pol2-4	1	NA	13	ERS954325
844	55	3938STDY6216707	pol2-4	1	NA	13	ERS954327
845	55	3938STDY6216708	pol2-4	1	NA	13	ERS954329
846	55	3938STDY6216709	pol2-4	1	NA	13	ERS954332
847	55	3938STDY6216710	pol2-4	1	NA	13	ERS954334
848	55	3938STDY6216711	pol2-4	1	NA	13	ERS954336
849	55	3938STDY6216712	pol2-4	1	NA	13	ERS954338
850	55	3938STDY6216713	pol2-4	1	NA	13	ERS954340
851	55	3938STDY6216714	pol2-4	1	NA	13	ERS954342
852	55	3938STDY6216715	pol2-4	1	NA	13	ERS954344
853	55	3938STDY6216716	pol2-4	1	NA	13	ERS954346
854	55	3938STDY6216717	pol2-4	1	NA	13	ERS954348
855	55	3938STDY6216718	pol2-4	1	NA	13	ERS954349
856	55	3938STDY6216719	pol2-4	1	NA	13	ERS954352
857	55	3938STDY6216720	pol2-4	1	NA	13	ERS954354
858	55	3938STDY6216721	pol2-4	1	NA	13	ERS954356
859	55	3938STDY6216722	pol2-4	1	NA	13	ERS954358
860	55	3938STDY6216723	pol2-4	1	NA	13	ERS954360
861	55	3938STDY6216724	pol2-4	1	NA	13	ERS954362
862	55	3938STDY6216725	pol2-4	1	NA	13	ERS954364
863	55	3938STDY6216726	pol2-4	1	NA	13	ERS954366
864	55	3938STDY6216727	pol2-4	1	NA	13	ERS954368
865	55	3938STDY6216728	pol2-4	1	NA	13	ERS954370
866	55	3938STDY6216769	pol2-A480V	1	NA	13	ERS954282
867	55	3938STDY6216770	pol2-A480V	1	NA	13	ERS954284
868	55	3938STDY6216771	pol2-A480V	1	NA	13	ERS954286
869	55	3938STDY6216772	pol2-A480V	1	NA	13	ERS954288
870	55	3938STDY6216773	pol2-A480V	1	NA	13	ERS954290
871	55	3938STDY6216774	pol2-A480V	1	NA	13	ERS954292
872	55	3938STDY6216776	pol2-A480V	1	NA	13	ERS954296
873	55	3938STDY6216777	pol2-A480V	1	NA	13	ERS954298
874	55	3938STDY6216778	pol2-A480V	1	NA	13	ERS954301
875	55	3938STDY6216779	pol2-A480V	1	NA	13	ERS954303
876	55	3938STDY6216780	pol2-A480V	1	NA	13	ERS954305
877	55	3938STDY6216781	pol2-A480V	1	NA	13	ERS954307
878	55	3938STDY6216782	pol2-A480V	1	NA	13	ERS954308
879	55	3938STDY6216783	pol2-A480V	1	NA	13	ERS954310
880	55	3938STDY6216784	pol2-A480V	1	NA	13	ERS954313
881	55	3938STDY6216785	pol2-A480V	1	NA	13	ERS954315
882	55	3938STDY6216786	pol2-A480V	1	NA	13	ERS954317
883	55	3938STDY6216787	pol2-A480V	1	NA	13	ERS954319
884	55	3938STDY6216788	pol2-A480V	1	NA	13	ERS954322
885	55	3938STDY6216789	pol2-A480V	1	NA	13	ERS954323
886	55	3938STDY6216790	pol2-A480V	1	NA	13	ERS954326
887	55	3938STDY6216791	pol2-A480V	1	NA	13	ERS954328
888	55	3938STDY6216792	pol2-A480V	1	NA	13	ERS954331
889	55	3938STDY6216793	pol2-A480V	1	NA	13	ERS954333
890	55	3938STDY6216794	pol2-A480V	1	NA	13	ERS954335
891	55	3938STDY6216795	pol2-A480V	1	NA	13	ERS954337
892	55	3938STDY6216796	pol2-A480V	1	NA	13	ERS954339
893	55	3938STDY6216797	pol2-A480V	1	NA	13	ERS954341
894	55	3938STDY6216798	pol2-A480V	1	NA	13	ERS954343
895	55	3938STDY6216799	pol2-A480V	1	NA	13	ERS954345
896	55	3938STDY6216800	pol2-A480V	1	NA	13	ERS954347
897	55	3938STDY6216801	pol2-A480V	1	NA	13	ERS954350
898	55	3938STDY6216802	pol2-A480V	1	NA	13	ERS954351
899	55	3938STDY6216803	pol2-A480V	1	NA	13	ERS954353
900	55	3938STDY6216804	pol2-A480V	1	NA	13	ERS954355
901	55	3938STDY6216807	pol2-M459K	1	NA	13	ERS954361
902	55	3938STDY6216808	pol2-M459K	1	NA	13	ERS954363
903	55	3938STDY6216809	pol2-M459K	1	NA	13	ERS954365
904	55	3938STDY6216810	pol2-M459K	1	NA	13	ERS954367
905	55	3938STDY6216811	pol2-M459K	1	NA	13	ERS954369
906	55	3938STDY6216812	pol2-M459K	1	NA	13	ERS954371
907	55	3938STDY6216813	pol2-M459K	1	NA	13	ERS954373
908	55	3938STDY6216814	pol2-M459K	1	NA	13	ERS954376
909	55	3938STDY6216815	pol2-M459K	1	NA	13	ERS954378
910	55	3938STDY6216816	pol2-M459K	1	NA	13	ERS954379
911	55	3938STDY6216817	pol2-M459K	1	NA	13	ERS954382
912	55	3938STDY6216818	pol2-M459K	1	NA	13	ERS954384
913	55	3938STDY6216819	pol2-M459K	1	NA	13	ERS954386
914	55	3938STDY6216820	pol2-M459K	1	NA	13	ERS954388
915	55	3938STDY6216821	pol2-M459K	1	NA	13	ERS954390
916	55	3938STDY6216822	pol2-M459K	1	NA	13	ERS954400
917	55	3938STDY6216823	pol2-M459K	1	NA	13	ERS954402
918	55	3938STDY6216824	pol2-M459K	1	NA	13	ERS954403
919	55	3938STDY6216825	pol2-M459K	1	NA	13	ERS954404
920	55	3938STDY6216826	pol2-M459K	1	NA	13	ERS954405
921	55	3938STDY6216827	pol2-M459K	1	NA	13	ERS954406
922	55	3938STDY6216828	pol2-M459K	1	NA	13	ERS954407
923	55	3938STDY6216829	pol2-M459K	1	NA	13	ERS954408
924	55	3938STDY6216830	pol2-M459K	1	NA	13	ERS954409
925	55	3938STDY6216831	pol2-M459K	1	NA	13	ERS954410
926	55	3938STDY6216832	pol2-M459K	1	NA	13	ERS954411
927	55	3938STDY6216833	pol2-M459K	1	NA	13	ERS954412
928	55	3938STDY6216834	pol2-M459K	1	NA	13	ERS954413
929	55	3938STDY6216835	pol2-M459K	1	NA	13	ERS954414
930	55	3938STDY6216836	pol2-M459K	1	NA	13	ERS954415
931	55	3938STDY6216837	pol2-M459K	1	NA	13	ERS954416
932	55	3938STDY6216838	pol2-M459K	1	NA	13	ERS954417
933	55	3938STDY6216839	pol2-M459K	1	NA	13	ERS954418
934	55	3938STDY6216840	pol2-M459K	1	NA	13	ERS954419
935	55	3938STDY6216841	pol2-M459K	1	NA	13	ERS954420
936	55	3938STDY6216842	pol2-M459K	1	NA	13	ERS954421
937	55	3938STDY6216845	pol2-P301R	1	NA	13	ERS954424
938	55	3938STDY6216846	pol2-P301R	1	NA	13	ERS954425
939	55	3938STDY6216847	pol2-P301R	1	NA	13	ERS954426
940	55	3938STDY6216848	pol2-P301R	1	NA	13	ERS954427
941	55	3938STDY6216849	pol2-P301R	1	NA	13	ERS954428
942	55	3938STDY6216850	pol2-P301R	1	NA	13	ERS954429
943	55	3938STDY6216851	pol2-P301R	1	NA	13	ERS954430
944	55	3938STDY6216852	pol2-P301R	1	NA	13	ERS954431
945	55	3938STDY6216853	pol2-P301R	1	NA	13	ERS954432
946	55	3938STDY6216854	pol2-P301R	1	NA	13	ERS954433
947	55	3938STDY6216855	pol2-P301R	1	NA	13	ERS954434
948	55	3938STDY6216856	pol2-P301R	1	NA	13	ERS954435
949	55	3938STDY6216857	pol2-P301R	1	NA	13	ERS954436
950	55	3938STDY6216858	pol2-P301R	1	NA	13	ERS954437
951	55	3938STDY6216859	pol2-P301R	1	NA	13	ERS954438
952	55	3938STDY6216860	pol2-P301R	1	NA	13	ERS954439
953	55	3938STDY6216861	pol2-P301R	1	NA	13	ERS954440
954	55	3938STDY6216862	pol2-P301R	1	NA	13	ERS954441
955	55	3938STDY6216863	pol2-P301R	1	NA	13	ERS954442
956	55	3938STDY6216864	pol2-P301R	1	NA	13	ERS954443
957	55	3938STDY6216865	pol2-P301R	1	NA	13	ERS954444
958	55	3938STDY6216866	pol2-P301R	1	NA	13	ERS954445
959	55	3938STDY6216867	pol2-P301R	1	NA	13	ERS954446
960	55	3938STDY6216868	pol2-P301R	1	NA	13	ERS954447
961	55	3938STDY6216869	pol2-P301R	1	NA	13	ERS954448
962	55	3938STDY6216870	pol2-P301R	1	NA	13	ERS954449
963	55	3938STDY6216871	pol2-P301R	1	NA	13	ERS954450
964	55	3938STDY6216872	pol2-P301R	1	NA	13	ERS954451
965	55	3938STDY6216873	pol2-P301R	1	NA	13	ERS954452
966	55	3938STDY6216874	pol2-P301R	1	NA	13	ERS954453
967	55	3938STDY6216875	pol2-P301R	1	NA	13	ERS954454
968	55	3938STDY6216876	pol2-P301R	1	NA	13	ERS954455
969	55	3938STDY6216877	pol2-P301R	1	NA	13	ERS954456
970	55	3938STDY6216878	pol2-P301R	1	NA	13	ERS954457
971	55	3938STDY6216879	pol2-P301R	1	NA	13	ERS954458
972	55	3938STDY6216880	pol2-P301R	1	NA	13	ERS954459
973	55	3938STDY6216883	pol2-S312F	1	NA	13	ERS954463
974	55	3938STDY6216884	pol2-S312F	1	NA	13	ERS954465
975	55	3938STDY6216885	pol2-S312F	1	NA	13	ERS954467
976	55	3938STDY6216886	pol2-S312F	1	NA	13	ERS954469
977	55	3938STDY6216887	pol2-S312F	1	NA	13	ERS954471
978	55	3938STDY6216888	pol2-S312F	1	NA	13	ERS954473
979	55	3938STDY6216889	pol2-S312F	1	NA	13	ERS954475
980	55	3938STDY6216890	pol2-S312F	1	NA	13	ERS954477
981	55	3938STDY6216891	pol2-S312F	1	NA	13	ERS954479
982	55	3938STDY6216892	pol2-S312F	1	NA	13	ERS954481
983	55	3938STDY6216893	pol2-S312F	1	NA	13	ERS954483
984	55	3938STDY6216894	pol2-S312F	1	NA	13	ERS954485
985	55	3938STDY6216895	pol2-S312F	1	NA	13	ERS954487
986	55	3938STDY6216896	pol2-S312F	1	NA	13	ERS954488
987	55	3938STDY6216897	pol2-S312F	1	NA	13	ERS954490
988	55	3938STDY6216898	pol2-S312F	1	NA	13	ERS954493
989	55	3938STDY6216899	pol2-S312F	1	NA	13	ERS954495
990	55	3938STDY6216900	pol2-S312F	1	NA	13	ERS954497
991	55	3938STDY6216901	pol2-S312F	1	NA	13	ERS954499
992	55	3938STDY6216902	pol2-S312F	1	NA	13	ERS954501
993	55	3938STDY6216903	pol2-S312F	1	NA	13	ERS954503
994	55	3938STDY6216904	pol2-S312F	1	NA	13	ERS954506
995	55	3938STDY6216905	pol2-S312F	1	NA	13	ERS954508
996	55	3938STDY6216906	pol2-S312F	1	NA	13	ERS954510
997	55	3938STDY6216907	pol2-S312F	1	NA	13	ERS954511
998	55	3938STDY6216908	pol2-S312F	1	NA	13	ERS954513
999	55	3938STDY6216909	pol2-S312F	1	NA	13	ERS954515
1000	55	3938STDY6216910	pol2-S312F	1	NA	13	ERS954517
1001	55	3938STDY6216911	pol2-S312F	1	NA	13	ERS954519
1002	55	3938STDY6216912	pol2-S312F	1	NA	13	ERS954521
1003	55	3938STDY6216913	pol2-S312F	1	NA	13	ERS954524
1004	55	3938STDY6216914	pol2-S312F	1	NA	13	ERS954526
1005	55	3938STDY6216915	pol2-S312F	1	NA	13	ERS954528
1006	55	3938STDY6216916	pol2-S312F	1	NA	13	ERS954530
1007	55	3938STDY6216917	pol2-S312F	1	NA	13	ERS954532
1008	55	3938STDY6216918	pol2-S312F	1	NA	13	ERS954534
1009	64	3938STDY7105385	WT	1	NA	13	ERS1990264
1010	64	3938STDY7105386	WT	1	NA	13	ERS1990265
1011	64	3938STDY7105387	WT	1	NA	13	ERS1990266
1012	64	3938STDY7105388	WT	1	NA	13	ERS1990267
1013	64	3938STDY7105389	WT	1	NA	13	ERS1990268
1014	64	3938STDY7105390	WT	1	NA	13	ERS1990269
1015	64	3938STDY7105391	WT	1	NA	13	ERS1990270
1016	64	3938STDY7105392	WT	1	NA	13	ERS1990271
1017	64	3938STDY7105393	WT	1	NA	13	ERS1990272
1018	64	3938STDY7105394	WT	1	NA	13	ERS1990273
1019	64	3938STDY7105397	pol2-L439V	1	NA	13	ERS1990276
1020	64	3938STDY7105398	pol2-L439V	1	NA	13	ERS1990277
1021	64	3938STDY7105399	pol2-L439V	1	NA	13	ERS1990278
1022	64	3938STDY7105400	pol2-L439V	1	NA	13	ERS1990279
1023	64	3938STDY7105401	pol2-L439V	1	NA	13	ERS1990280
1024	64	3938STDY7105402	pol2-L439V	1	NA	13	ERS1990281
1025	64	3938STDY7105403	pol2-L439V	1	NA	13	ERS1990282
1026	64	3938STDY7105404	pol2-L439V	1	NA	13	ERS1990283
1027	64	3938STDY7105405	pol2-L439V	1	NA	13	ERS1990284
1028	64	3938STDY7105406	pol2-L439V	1	NA	13	ERS1990285
1029	64	3938STDY7105409	msh2	1	NA	13	ERS1990288
1030	64	3938STDY7105410	msh2	1	NA	13	ERS1990289
1031	64	3938STDY7105411	msh2	1	NA	13	ERS1990290
1032	64	3938STDY7105412	msh2	1	NA	13	ERS1990291
1033	64	3938STDY7105413	msh2	1	NA	13	ERS1990292
1034	64	3938STDY7105415	msh2	1	NA	13	ERS1990294
1035	64	3938STDY7105416	msh2	1	NA	13	ERS1990295
1036	64	3938STDY7105417	msh2	1	NA	13	ERS1990296
1037	64	3938STDY7105418	msh2	1	NA	13	ERS1990297
1038	64	3938STDY7105443	msh2+pol2-L439V	1	2	13	ERS1990322
1039	64	3938STDY7105444	msh2+pol2-L439V	1	2	13	ERS1990323
1040	64	3938STDY7105446	msh2+pol2-L439V	1	2	13	ERS1990325
1041	64	3938STDY7105447	msh2+pol2-L439V	1	2	13	ERS1990326
1042	64	3938STDY7105448	msh2+pol2-L439V	1	2	13	ERS1990327
1043	64	3938STDY7105449	msh2+pol2-L439V	1	2	13	ERS1990328
1044	64	3938STDY7105450	msh2+pol2-L439V	1	2	13	ERS1990329
1045	64	3938STDY7105453	msh2+pol2-L439V	1	2	13	ERS1990332
1046	64	3938STDY7105455	msh2+pol2-L439V	1	2	13	ERS1990334
1047	64	3938STDY7105456	msh2+pol2-L439V	1	2	13	ERS1990335
1048	64	3938STDY7105457	msh2+pol2-L439V	1	2	13	ERS1990336
1049	64	3938STDY7105458	msh2+pol2-L439V	1	2	13	ERS1990337
1050	64	3938STDY7105459	msh2+pol2-L439V	1	2	13	ERS1990338
1051	64	3938STDY7105460	msh2+pol2-L439V	1	2	13	ERS1990339
1052	64	3938STDY7105461	msh2+pol2-L439V	1	2	13	ERS1990340
1053	64	3938STDY7105462	msh2+pol2-L439V	1	2	13	ERS1990341
1054	64	3938STDY7105463	msh2+pol2-L439V	1	2	13	ERS1990342
1055	64	3938STDY7105464	msh2+pol2-L439V	1	2	13	ERS1990343
1056	65	3938STDY7105481	WT	1	NA	13	ERS2112531
1057	65	3938STDY7105482	WT	1	NA	13	ERS2112532
1058	65	3938STDY7105483	WT	1	NA	13	ERS2112533
1059	65	3938STDY7105484	WT	1	NA	13	ERS2112534
1060	65	3938STDY7105485	WT	1	NA	13	ERS2112535
1061	65	3938STDY7105486	WT	1	NA	13	ERS2112536
1062	65	3938STDY7105487	WT	1	NA	13	ERS2112537
1063	65	3938STDY7105488	WT	1	NA	13	ERS2112538
1064	65	3938STDY7105489	WT	1	NA	13	ERS2112539
1065	65	3938STDY7105490	WT	1	NA	13	ERS2112540
1066	65	3938STDY7105493	pol2-4	1	NA	13	ERS2112543
1067	65	3938STDY7105494	pol2-4	1	NA	13	ERS2112544
1068	65	3938STDY7105495	pol2-4	1	NA	13	ERS2112545
1069	65	3938STDY7105496	pol2-4	1	NA	13	ERS2112546
1070	65	3938STDY7105497	pol2-4	1	NA	13	ERS2112547
1071	65	3938STDY7105498	pol2-4	1	NA	13	ERS2112548
1072	65	3938STDY7105499	pol2-4	1	NA	13	ERS2112549
1073	65	3938STDY7105500	pol2-4	1	NA	13	ERS2112550
1074	65	3938STDY7105501	pol2-4	1	NA	13	ERS2112551
1075	65	3938STDY7105502	pol2-4	1	NA	13	ERS2112552
1076	65	3938STDY7105503	msh2	1	NA	13	ERS2112553
1077	65	3938STDY7105504	msh2	1	NA	13	ERS2112554
1078	65	3938STDY7105507	msh2	1	NA	13	ERS2112557
1079	65	3938STDY7105508	msh2	1	NA	13	ERS2112558
1080	65	3938STDY7105509	msh2	1	NA	13	ERS2112559
1081	65	3938STDY7105510	msh2	1	NA	13	ERS2112560
1082	65	3938STDY7105511	msh2	1	NA	13	ERS2112561
1083	65	3938STDY7105512	msh2	1	NA	13	ERS2112562
1084	65	3938STDY7105513	msh2	1	NA	13	ERS2112563
1085	65	3938STDY7105514	msh2	1	NA	13	ERS2112564
1086	65	3938STDY7105517	msh2+pol2-4	1	2	13	ERS2112567
1087	65	3938STDY7105518	msh2+pol2-4	1	2	13	ERS2112568
1088	65	3938STDY7105519	msh2+pol2-4	1	2	13	ERS2112569
1089	65	3938STDY7105520	msh2+pol2-4	1	2	13	ERS2112570
1090	65	3938STDY7105521	msh2+pol2-4	1	2	13	ERS2112571
1091	65	3938STDY7105522	msh2+pol2-4	1	2	13	ERS2112572
1092	65	3938STDY7105523	msh2+pol2-4	1	2	13	ERS2112573
1093	65	3938STDY7105524	msh2+pol2-4	1	2	13	ERS2112574
1094	65	3938STDY7105525	msh2+pol2-4	1	2	13	ERS2112575
1095	65	3938STDY7105526	msh2+pol2-4	1	2	13	ERS2112576
1096	65	3938STDY7105527	msh2+pol2-4	1	2	13	ERS2112577
1097	65	3938STDY7105528	msh2+pol2-4	1	2	13	ERS2112578
1098	65	3938STDY7105529	msh2+pol2-4	1	2	13	ERS2112579
1099	65	3938STDY7105530	msh2+pol2-4	1	2	13	ERS2112580
1100	65	3938STDY7105531	msh2+pol2-4	1	2	13	ERS2112581
1101	65	3938STDY7105532	msh2+pol2-4	1	2	13	ERS2112582
1102	65	3938STDY7105533	msh2+pol2-4	1	2	13	ERS2112583
1103	65	3938STDY7105534	msh2+pol2-4	1	2	13	ERS2112584
1104	65	3938STDY7105535	msh2+pol2-4	1	2	13	ERS2112585
1105	65	3938STDY7105536	msh2+pol2-4	1	2	13	ERS2112586
1106	65	3938STDY7105537	msh2+pol2-4	1	2	13	ERS2112587
1107	65	3938STDY7105538	msh2+pol2-4	1	2	13	ERS2112588
1108	65	3938STDY7105539	msh2+pol2-4	1	2	13	ERS2112589
1109	65	3938STDY7105540	msh2+pol2-4	1	2	13	ERS2112590
1110	65	3938STDY7105541	msh2+pol2-4	1	2	13	ERS2112591
1111	65	3938STDY7105542	msh2+pol2-4	1	2	13	ERS2112592
1112	65	3938STDY7105543	msh2+pol2-4	1	2	13	ERS2112593
1113	65	3938STDY7105544	msh2+pol2-4	1	2	13	ERS2112594
1114	65	3938STDY7105545	msh2+pol2-4	1	2	13	ERS2112595
1115	65	3938STDY7105546	msh2+pol2-4	1	2	13	ERS2112596
1116	1003	0000STDY00013	POLMMR	2	NA	31	SRS595204
1117	1003	0000STDY00014	POLMMR	2	NA	31	SRS595205
1118	1003	0000STDY00015	POLMMR	2	NA	31	SRS595206
1119	1003	0000STDY00016	POLMMR	2	NA	31	SRS595207
1120	1003	0000STDY00017	POLMMR	2	NA	31	SRS595208
1121	1003	0000STDY00018	POLMMR	2	NA	31	SRS595209
1122	1003	0000STDY00019	POLMMR	2	NA	31	SRS595210
1123	1003	0000STDY00020	POLMMR	2	NA	31	SRS595211
1124	1003	0000STDY00025	MSH2	2	NA	31	SRS595216
1125	1003	0000STDY00025	MSH2	2	NA	31	SRS595216
1126	1003	0000STDY00027	MSH2	2	NA	31	SRS595217
1127	1003	0000STDY00027	MSH2	2	NA	31	SRS595217
1128	1003	0000STDY00029	MSH2	2	NA	31	SRS595218
1129	1003	0000STDY00029	MSH2	2	NA	31	SRS595218
1130	1003	0000STDY00031	MSH2	2	NA	31	SRS595219
1131	1003	0000STDY00031	MSH2	2	NA	31	SRS595219
1132	1003	0000STDY00033	MSH2	2	NA	23	SRS595220
1133	1003	0000STDY00033	MSH2	2	NA	23	SRS595220
1134	1003	0000STDY00058	pol2-M644G	2	NA	31	SRS595239
1135	1003	0000STDY00059	pol2-M644G	2	NA	31	SRS595240
1136	1003	0000STDY00060	pol2-M644G	2	NA	31	SRS595241
1137	1003	0000STDY00061	pol2-M644G	2	NA	31	SRS595242
1138	1003	0000STDY00062	pol2-M644G	2	NA	31	SRS595243
1139	1003	0000STDY00063	pol2-M644G	2	NA	31	SRS595244
1140	1003	0000STDY00064	pol2-M644G	2	NA	31	SRS595245
1141	1003	0000STDY00065	pol2-M644G	2	NA	31	SRS595246
1142	1003	0000STDY00070	pol2-M644G+msh2	2	NA	23	SRS595251
1143	1003	0000STDY00071	pol2-M644G+msh2	2	NA	31	SRS595252
1144	1003	0000STDY00072	pol2-M644G+msh2	2	NA	17	SRS595253
1145	1003	0000STDY00073	pol2-M644G+msh2	2	NA	31	SRS595254
